# Supplementary material for: The January 2022 Hunga eruption cooled the southern hemisphere in 2022 and 2023
Source: Commun Earth Environ. 2025 Mar 27;6(1):240. doi: 10.1038/s43247-025-02181-9 (PMC11949836; doi:10.1038/s43247-025-02181-9)
Supplement: Supplementary file 4 — Supplementary Data 1-5 [file 43247_2025_2181_MOESM4_ESM.zip]

Archive with 43 entries (38 files):
- Supplementary Data_3/
- Supplementary Data_3/FIGURE_3d.npz
- Supplementary Data_3/FIGURE_3e.npz
- Supplementary Data_3/FIGURE_3g.npz
- Supplementary Data_3/FIGURE_3f.npz
- Supplementary Data_3/FIGURE_3b.npz
- Supplementary Data_3/FIGURE_3c.npz
- Supplementary Data_3/FIGURE_3a.npz
- Supplementary Data_3/FIGURE_3j.npz
- Supplementary Data_3/FIGURE_3h.npz
- Supplementary Data_3/FIGURE_3i.npz
- Supplementary Data_4/
- Supplementary Data_4/.DS_Store
- __MACOSX/Supplementary Data_4/._.DS_Store
- Supplementary Data_4/FIGURE_4c.npz
- Supplementary Data_4/FIGURE_4b.npz
- Supplementary Data_4/FIGURE_4a.npz
- Supplementary Data_4/FIGURE_4d.npz
- Supplementary Data_5/
- Supplementary Data_5/FIGURE_5d_toa.npz
- Supplementary Data_5/FIGURE_5d_ntropo.npz
- Supplementary Data_1/
- Supplementary Data_1/.DS_Store
- __MACOSX/Supplementary Data_1/._.DS_Store
- Supplementary Data_1/FIGURE_1j.npz
- Supplementary Data_1/FIGURE_1i.npz
- Supplementary Data_1/FIGURE_1h.npz
- Supplementary Data_1/FIGURE_1e.npz
- Supplementary Data_1/FIGURE_1d.npz
- Supplementary Data_1/FIGURE_1f.npz
- Supplementary Data_1/FIGURE_1g.npz
- Supplementary Data_1/FIGURE_1c.npz
- Supplementary Data_1/FIGURE_1b.npz
- Supplementary Data_1/FIGURE_1a.npz
- Supplementary Data_2/
- Supplementary Data_2/FIGURE_2a.npz
- Supplementary Data_2/FIGURE_2c.npz
- Supplementary Data_2/FIGURE_2b.npz
- Supplementary Data_2/.DS_Store
- __MACOSX/Supplementary Data_2/._.DS_Store
- Supplementary Data_2/FIGURE_2d.npz
- Supplementary Data_2/Figure_2e_k.npz
- __MACOSX/Supplementary Data_2/._Figure_2e_k.npz
